# Supplementary material for: New Self-Report Measures of Commuting Behaviors to University and Their Association with Sociodemographic Characteristics
Source: Int J Environ Res Public Health. 2021 Nov 29;18(23):12557. doi: 10.3390/ijerph182312557 (PMC8657066; doi:10.3390/ijerph182312557)
Supplement: Supplementary file 1 [file ijerph-18-12557-s001.zip]

Archive with 1 entries (1 files):
- ijerph-1472886-supplementary.pdf
